# Supplementary material for: Prox1 maintains taste bud structure via inhibition of apoptosis
Source: Cell Tissue Res. 2026 Feb 5;403(2):16. doi: 10.1007/s00441-025-04040-7 (PMC12872690; doi:10.1007/s00441-025-04040-7)
Supplement: Supplementary file 1 — (XLSX 28.7 KB) [file 441_2025_4040_MOESM1_ESM.xlsx]

## Sheet: Fig. 2d
		Number of taste buds analyzed
Genotype	Mouse ID	SP	FF	CV
WT (n = 3)	#1	94	135	229
	#2	96	132	273
	#3	87	119	241
Prox1 cKO (n = 3)	#1	80	115	224
	#2	92	122	227
	#3	80	119	234
Statistical method	Compared groups	P value
Student's t-test	WT vs. Prox1 cKO	SP	FF	CV
		0.17	0.168	0.277

## Sheet: Fig. 4a
						Statistical method	Region, Marker	Compared groups	P value
		Number of taste buds analyzed				One-way ANOVA	SP, IP3R3	WT, K5-Cre, Prox1 Hetero, Prox1 cKO	<.001
Genotype	Mouse ID	SP	FF	CV		Statistical method	Region, Marker	Compared groups	P value
WT (n = 3)	#1	69	31	31		Tukey's HSD	SP, IP3R3	WT vs. K5-Cre	0.49
	#2	50	7	64				WT vs. Prox1 Hetero	0.169
	#3	44	27	64				WT vs. Prox1 cKO	<.001
K5-Cre (n = 3)	#1	52	34	36				K5-Cre vs. Prox1 Hetero	0.021
	#2	53	20	36				K5-Cre vs. Prox1 cKO	<.001
	#3	37	32	40				Prox1 Hetero vs. Prox1 cKO	<.001
Prox1 Hetero (n = 3)	#1	57	40	37		Statistical method	Region, Marker	Compared groups	P value
	#2	41	24	41		One-way ANOVA	SP, CA4	WT, K5-Cre, Prox1 Hetero, Prox1 cKO	<.001
	#3	51	17	41		Statistical method	Region, Marker	Compared groups	P value
Prox1 cKO (n = 3)	#1	55	25	32		Tukey's HSD	SP, CA4	WT vs. K5-Cre	0.167
	#2	35	33	32				WT vs. Prox1 Hetero	0.515
	#3	48	20	81				WT vs. Prox1 cKO	<.001
								K5-Cre vs. Prox1 Hetero	0.799
								K5-Cre vs. Prox1 cKO	<.001
								Prox1 Hetero vs. Prox1 cKO	<.001
						Statistical method	Region, Marker	Compared groups	P value
						One-way ANOVA	FF, IP3R3	WT, K5-Cre, Prox1 Hetero, Prox1 cKO	<.001
						Statistical method	Region, Marker	Compared groups	P value
						Tukey's HSD	FF, IP3R3	WT vs. K5-Cre	0.922
								WT vs. Prox1 Hetero	0.069
								WT vs. Prox1 cKO	<.001
								K5-Cre vs. Prox1 Hetero	0.029
								K5-Cre vs. Prox1 cKO	<.001
								Prox1 Hetero vs. Prox1 cKO	<.001
						Statistical method	Region, Marker	Compared groups	P value
						One-way ANOVA	FF, CA4	WT, K5-Cre, Prox1 Hetero, Prox1 cKO	0.006
						Statistical method	Region, Marker	Compared groups	P value
						Tukey's HSD	FF, CA4	WT vs. K5-Cre	0.999
								WT vs. Prox1 Hetero	0.797
								WT vs. Prox1 cKO	0.009
								K5-Cre vs. Prox1 Hetero	0.727
								K5-Cre vs. Prox1 cKO	0.008
								Prox1 Hetero vs. Prox1 cKO	0.032
						Statistical method	Region, Marker	Compared groups	P value
						One-way ANOVA	CV, IP3R3	WT, K5-Cre, Prox1 Hetero, Prox1 cKO	<.001
						Statistical method	Region, Marker	Compared groups	P value
						Tukey's HSD	CV, IP3R3	WT vs. K5-Cre	1
								WT vs. Prox1 Hetero	0.981
								WT vs. Prox1 cKO	<.001
								K5-Cre vs. Prox1 Hetero	0.969
								K5-Cre vs. Prox1 cKO	<.001
								Prox1 Hetero vs. Prox1 cKO	<.001
						Statistical method	Region, Marker	Compared groups	P value
						One-way ANOVA	CV, CA4	WT, K5-Cre, Prox1 Hetero, Prox1 cKO	<.001
						Statistical method	Region, Marker	Compared groups	P value
						Tukey's HSD	CV, CA4	WT vs. K5-Cre	0.431
								WT vs. Prox1 Hetero	0.417
								WT vs. Prox1 cKO	<.001
								K5-Cre vs. Prox1 Hetero	1
								K5-Cre vs. Prox1 cKO	<.001
								Prox1 Hetero vs. Prox1 cKO	<.001

## Sheet: Fig. 5b
Genotype	Mouse ID	Number of taste buds analyzed
WT (n = 3)	#1	110
	#2	121
	#3	118
Prox1 cKO (n = 3)	#1	101
	#2	103
	#3	117
Statistical method	Compared groups	P value
Student's t-test	WT vs. Prox1 cKO	<.001

## Sheet: Fig. 8d
Genotype	Mouse ID	Number of taste buds analyzed
WT (n = 3)	#1	60
	#2	57
	#3	52
Prox1 cKO (n = 3)	#1	56
	#2	60
	#3	52
Statistical method	Compared groups	P value
Student's t-test	WT vs. Prox1 cKO	0.067

## Sheet: Fig. 8h
									Statistical method	Category	P value
		Number of taste buds analyzed							Two-way ANOVA	Genotype	0.0079
Genotype	Mouse ID	Day 4	Day 8	Day 12	Day 16	Day 20	Day 28			Treatment day	<.001
WT (n = 3)	#1	110	134	141	160	127	118			Genotype × Treatment day interaction	0.059
	#2	121	137	138	139	157	158		Statistical method	Compared groups	P value
	#3	131	155	151	141	117	118		Tukey's HSD	WT day 8 vs. WT day 4	0.999924
Prox1 cKO (n = 3)	#1	101	118	139	112	119	141			WT day 8 vs. Prox1 cKO day 8	0.887219
	#2	103	105	118	104	112	128			WT day 8 vs. Prox1 cKO day 4	0.980502
	#3	117	114	111	124	124	120			WT day 4 vs. Prox1 cKO day 4	0.758105
										WT day 28 vs. WT day 8	<.001
										WT day 28 vs. WT day 4	<.001
										WT day 28 vs. WT day 20	0.963074
										WT day 28 vs. WT day 16	0.0344881
										WT day 28 vs. WT day 12	<.001
										WT day 28 vs. Prox1 cKO day 8	<.001
										WT day 28 vs. Prox1 cKO day 4	<.001
										WT day 28 vs. Prox1 cKO day 28	0.963745
										WT day 28 vs. Prox1 cKO day 20	1
										WT day 28 vs. Prox1 cKO day 16	0.992425
										WT day 28 vs. Prox1 cKO day 12	0.0018867
										WT day 20 vs. WT day 8	<.001
										WT day 20 vs. WT day 4	<.001
										WT day 20 vs. WT day 16	0.425543
										WT day 20 vs. WT day 12	<.001
										WT day 20 vs. Prox1 cKO day 8	0.0076418
										WT day 20 vs. Prox1 cKO day 4	<.001
										WT day 20 vs. Prox1 cKO day 20	0.944116
										WT day 20 vs. Prox1 cKO day 16	1
										WT day 20 vs. Prox1 cKO day 12	0.043582
										WT day 16 vs. WT day 8	0.0486554
										WT day 16 vs. WT day 4	0.179749
										WT day 16 vs. WT day 12	0.12976
										WT day 16 vs. Prox1 cKO day 8	0.687229
										WT day 16 vs. Prox1 cKO day 4	0.0028234
										WT day 16 vs. Prox1 cKO day 16	0.28951
										WT day 16 vs. Prox1 cKO day 12	0.979298
										WT day 12 vs. WT day 8	0.999997
										WT day 12 vs. WT day 4	1
										WT day 12 vs. Prox1 cKO day 8	0.989296
										WT day 12 vs. Prox1 cKO day 4	0.847446
										WT day 12 vs. Prox1 cKO day 12	0.748892
										Prox1 cKΟ day 12 vs. Prox1 cKO day 4	0.0497323
										Prox1 cKO day 8 vs. WT day 4	0.99724
										Prox1 cKO day 8 vs. Prox1 cKO day 4	0.222559
										Prox1 cKO day 28 vs. WT day 8	<.001
										Prox1 cKO day 28 vs. WT day 4	<.001
										Prox1 cKO day 28 vs. WT day 20	0.287803
										Prox1 cKO day 28 vs. WT day 16	0.001472
										Prox1 cKO day 28 vs. WT day 12	<.001
										Prox1 cKO day 28 vs. Prox1 cKO day 8	<.001
										Prox1 cKO day 28 vs. Prox1 cKO day 4	<.001
										Prox1 cKO day 28 vs. Prox1 cKO day 20	0.977394
										Prox1 cKO day 28 vs. Prox1 cKO day 16	0.423412
										Prox1 cKO day 28 vs. Prox1 cKO day 12	<.001
										Prox1 cKO day 20 vs. WT day 8	<.001
										Prox1 cKO day 20 vs. WT day 4	<.001
										Prox1 cKO day 20 vs. WT day 16	0.0283651
										Prox1 cKO day 20 vs. WT day 12	<.001
										Prox1 cKO day 20 vs. Prox1 cKO day 8	<.001
										Prox1 cKO day 20 vs. Prox1 cKO day 4	<.001
										Prox1 cKO day 20 vs. Prox1 cKO day 16	0.986151
										Prox1 cKO day 20 vs. Prox1 cKO day 12	0.001527
										Prox1 cKO day 16 vs. WT day 8	<.001
										Prox1 cKO day 16 vs. WT day 4	<.001
										Prox1 cKO day 16 vs. WT day 12	<.001
										Prox1 cKO day 16 vs. Prox1 cKO day 8	0.0041219
										Prox1 cKO day 16 vs. Prox1 cKO day 4	<.001
										Prox1 cKO day 16 vs. Prox1 cKO day 12	0.0244824
										Prox1 cKO day 12 vs. WT day 8	0.455343
										Prox1 cKO day 12 vs. WT day 4	0.839921
										Prox1 cKO day 12 vs. Prox1 cKO day 8	0.99966

## Sheet: Fig. 9e
Genotype	Mouse ID	Number of taste buds analyzed
WT (n = 4)	#1	146
	#2	98
	#3	138
	#4	99
Prox1 cKO (n = 4)	#1	149
	#2	108
	#3	114
	#4	112
Statistical method	Compared groups	P value
Student's t-test	WT vs. Prox1 cKO	<.001
